# Supplementary material for: Protocadherin 19 Clustering Epilepsy and Neurosteroids: Opportunities for Intervention
Source: Int J Mol Sci. 2021 Sep 9;22(18):9769. doi: 10.3390/ijms22189769 (PMC8469663; doi:10.3390/ijms22189769)
Supplement: Supplementary file 1 [file ijms-22-09769-s001.zip]

Archive with 1 entries (1 files):
- ijms-1359787-supplementary.xlsx
