# Supplementary material for: Protocadherin 19 Clustering Epilepsy and Neurosteroids: Opportunities for Intervention
Source: Int J Mol Sci. 2021 Sep 9;22(18):9769. doi: 10.3390/ijms22189769 (PMC8469663; doi:10.3390/ijms22189769)
Supplement: Supplementary file 1 [file ijms-22-09769-s001.zip › ijms-1359787-supplementary.xlsx]

## Sheet: Table S1
Sex	Onset (Months)	Offset (Years)	References
Female	6	2.5	[1]
Female	7	17	[1]
Female	7	16	[1]
Female	7	9	[1]
Female	7	17	[1]
Female	7	19	[1]
Female	7	11	[1]
Female	8	8	[1]
Female	8	12	[1]
Female	8	24	[1]
Female	8	12	[1]
Female	8	5.1	[2]
Female	8	5.2	[2]
Female	9	11	[1]
Female	9	5	[1]
Female	9	5	[1]
Female	9	14	[1]
Female	9	10	[1]
Female	9	13	[1]
Female	9	7.5	[2]
Female	10	9	[1]
Female	10	6	[1]
Female	10	14	[1]
Female	10	6	[1]
Female	10	22	[1]
Female	10	11.8	[2]
Female	10	13	[2]
Female	11	4	[1]
Female	11	5.5	[1]
Female	11	18	[1]
Female	11	17	[1]
Female	11	16	[2]
Female	12	14	[1]
Female	12	8	[1]
Female	12	21	[1]
Female	12	14	[1]
Female	13	6	[1]
Female	14	5	[1]
Female	14	19	[2]
Female	16	10	[1]
Female	16	21	[2]
Female	17	12	[1]
Female	18	13.5	[1]
Female	18	8	[1]
Female	18	3	[1]
Female	19	6	[1]
Female	19	22	[2]
Female	20	2	[1]
Female	21	12	[1]
Female	22	3	[1]
Female	24	8	[1]
Female	24	14	[1]
Female	24	31	[2]
Female	25	2.08	[1]

## Sheet: Table S2
Sex	Onset (Months)	References
Female	0.11	[3,8]
Female	0.4	[4,8]
Female	0.5	[3,8]
Female	0.7	[3,8]
Female	0.8	[3,8]
Female	1	[4,8]
Female	1.1	[3,8]
Female	1.4	[3,8]
Female	1.5	[3,8]
Female	1.6	[3,8]
Female	2.5	[1,8]
Female	2.5	[5,8]
Female	2.6	[3,8]
Female	3	[1,8]
Female	3	[6,8]
Female	3	[7,8]
Female	3	[5,8]
Female	3	[5,8]
Female	3.4	[3,8]
Female	3.5	[1,8]
Female	4	[8]
Female	4	[9,8]
Female	4	[10,8]
Female	4	[1,8]
Female	4	[1,8]
Female	4	[11,8]
Female	4	[7,8]
Female	4	[7,8]
Female	4	[12,8]
Female	4.5	[13,8]
Female	4.5	[14,8]
Female	4.5	[7,8]
Female	4.5	[5,8]
Female	5	[15,8]
Female	5	[16,8]
Female	5	[10,8]
Female	5	[10,8]
Female	5	[10,8]
Female	5	[10,8]
Female	5	[17,8]
Female	5	[1,8]
Female	5	[1,8]
Female	5	[18,8]
Female	5	[18,8]
Female	5	[19,8]
Female	5	[5,8]
Female	5	[5,8]
Female	5	[5,8]
Female	5.5	[1,8]
Female	5.5	[5,8]
Female	6	[20,8]
Female	6	[10,8]
Female	6	[21,8]
Female	6	[1,8]
Female	6	[1,8]
Female	6	[1,8]
Female	6	[1,8]
Female	6	[1,8]
Female	6	[1,8]
Female	6	[13,8]
Female	6	[18,8]
Female	6	[18,8]
Female	6	[6,8]
Female	6	[14,8]
Female	6	[14,8]
Female	6	[7,8]
Female	6	[7,8]
Female	6	[7,8]
Female	6	[7,8]
Female	6	[7,8]
Female	6	[7,8]
Female	6	[7,8]
Female	6	[5,8]
Female	6	[5,8]
Female	6	[5,8]
Female	6	[12,8]
Female	6	[12,8]
Female	6	[22,8]
Female	6.5	[1,8]
Female	7	[8]
Female	7	[23,8]
Female	7	[16,8]
Female	7	[1,8]
Female	7	[1,8]
Female	7	[1,8]
Female	7	[1,8]
Female	7	[13,8]
Female	7	[24,8]
Female	7	[24,8]
Female	7	[18,8]
Female	7	[6,8]
Female	7	[6,8]
Female	7	[14,8]
Female	7	[14,8]
Female	7	[14,8]
Female	7	[25,8]
Female	7	[7,8]
Female	7	[7,8]
Female	7	[19,8]
Female	7	[19,8]
Female	7	[19,8]
Female	7	[5,8]
Female	7	[5,8]
Female	7	[5,8]
Female	7	[5,8]
Female	7.5	[26,8]
Female	8	[8]
Female	8	[27,8]
Female	8	[23,8]
Female	8	[20,8]
Female	8	[10,8]
Female	8	[10,8]
Female	8	[29,8]
Female	8	[1,8]
Female	8	[1,8]
Female	8	[1,8]
Female	8	[1,8]
Female	8	[1,8]
Female	8	[1,8]
Female	8	[1,8]
Female	8	[1,8]
Female	8	[1,8]
Female	8	[1,8]
Female	8	[18,8]
Female	8	[18,8]
Female	8	[18,8]
Female	8	[18,8]
Female	8	[18,8]
Female	8	[11,8]
Female	8	[6,8]
Female	8	[14,8]
Female	8	[14,8]
Female	8	[14,8]
Female	8	[2,8]
Female	8	[7,8]
Female	8	[7,8]
Female	8	[7,8]
Female	8	[19,8]
Female	8	[5,8]
Female	8	[5,8]
Female	8	[5,8]
Female	8	[5,8]
Female	8	[5,8]
Female	8	[5,8]
Female	8	[5,8]
Female	8	[5,8]
Female	8	[12,8]
Female	8	[12,8]
Female	8	[30,8]
Female	8	[4,8]
Female	8	[26,8]
Female	8	[26,8]
Female	8	[30,8]
Female	8	[30,8]
Female	8	[30,8]
Female	8.3	[5,8]
Female	9	[8]
Female	9	[8]
Female	9	[8]
Female	9	[8]
Female	9	[9,8]
Female	9	[9,8]
Female	9	[16,8]
Female	9	[10,8]
Female	9	[10,8]
Female	9	[10,8]
Female	9	[21,8]
Female	9	[1,8]
Female	9	[1,8]
Female	9	[1,8]
Female	9	[1,8]
Female	9	[1,8]
Female	9	[31,8]
Female	9	[18,8]
Female	9	[18,8]
Female	9	[11,8]
Female	9	[14,8]
Female	9	[32,8]
Female	9	[7,8]
Female	9	[7,8]
Female	9	[34,8]
Female	9	[5,8]
Female	9	[4,8]
Female	9	[26,8]
Female	9	[26,8]
Female	9	[26,8]
Female	9	[26,8]
Female	9	[30,8]
Female	9	[30,8]
Female	9	[30,8]
Female	10	[8]
Female	10	[10,8]
Female	10	[10,8]
Female	10	[28,8]
Female	10	[1,8]
Female	10	[1,8]
Female	10	[1,8]
Female	10	[1,8]
Female	10	[1,8]
Female	10	[1,8]
Female	10	[1,8]
Female	10	[18,8]
Female	10	[18,8]
Female	10	[18,8]
Female	10	[11,8]
Female	10	[11,8]
Female	10	[6,8]
Female	10	[14,8]
Female	10	[2,8]
Female	10	[25,8]
Female	10	[7,8]
Female	10	[7,8]
Female	10	[7,8]
Female	10	[7,8]
Female	10	[33,8]
Female	10	[33,8]
Female	10	[5,8]
Female	10	[5,8]
Female	10	[12,8]
Female	10	[26,8]
Female	10	[30,8]
Female	10.2	[5,8]
Female	10.5	[5,8]
Female	11	[8]
Female	11	[9,8]
Female	11	[20,8]
Female	11	[10,8]
Female	11	[1,8]
Female	11	[1,8]
Female	11	[1,8]
Female	11	[1,8]
Female	11	[1,8]
Female	11	[1,8]
Female	11	[1,8]
Female	11	[1,8]
Female	11	[1,8]
Female	11	[18,8]
Female	11	[11,8]
Female	11	[6,8]
Female	11	[6,8]
Female	11	[34,8]
Female	11	[14,8]
Female	11	[35,8]
Female	11	[2,8]
Female	11	[7,8]
Female	11	[7,8]
Female	11	[36,8]
Female	11	[19,8]
Female	11	[12,8]
Female	11	[26,8]
Female	11	[26,8]
Female	11	[30,8]
Female	11	[30,8]
Female	11	[30,8]
Female	11.1	[5,8]
Female	11.4	[5,8]
Female	11.6	[5,8]
Female	12	[8]
Female	12	[8]
Female	12	[9,8]
Female	12	[37,8]
Female	12	[1,8]
Female	12	[1,8]
Female	12	[11,8]
Female	12	[25,8]
Female	12	[7,8]
Female	12	[7,8]
Female	12	[33,8]
Female	12	[5,8]
Female	12	[5,8]
Female	12	[5,8]
Female	12	[12,8]
Female	12	[12,8]
Female	12	[12,8]
Female	12	[12,8]
Female	12	[12,8]
Female	12	[38,8]
Female	13	[8]
Female	13	[9,8]
Female	13	[27,8]
Female	13	[10,8]
Female	13	[1,8]
Female	13	[1,8]
Female	13	[1,8]
Female	13	[13,8]
Female	13	[11,8]
Female	13	[6,8]
Female	13	[12,8]
Female	13	[30,8]
Female	13	[30,8]
Female	13.8	[5,8]
Female	14	[1,8]
Female	14	[1,8]
Female	14	[1,8]
Female	14	[1,8]
Female	14	[18,8]
Female	14	[11,8]
Female	14	[6,8]
Female	14	[7,8]
Female	14	[33,8]
Female	14	[39,8]
Female	14	[19,8]
Female	14	[5,8]
Female	14	[29,8]
Female	14	[4,8]
Female	14	[30,8]
Female	15	[16,8]
Female	15	[21,8]
Female	15	[1,8]
Female	15	[1,8]
Female	15	[1,8]
Female	15	[13,8]
Female	15	[24,8]
Female	15	[18,8]
Female	15	[11,8]
Female	15	[7,8]
Female	15	[7,8]
Female	15	[7,8]
Female	15	[7,8]
Female	15	[7,8]
Female	15	[19,8]
Female	15	[5,8]
Female	15	[5,8]
Female	15	[12,8]
Female	15	[30,8]
Female	15	[30,8]
Female	15.5	[1,8]
Female	16	[1,8]
Female	16	[1,8]
Female	16	[11,8]
Female	16	[2,8]
Female	16	[25,8]
Female	16	[19,8]
Female	16	[5,8]
Female	16.2	[5,8]
Female	16.7	[5,8]
Female	17	[1,8]
Female	17	[31,8]
Female	17	[11,8]
Female	17	[2,8]
Female	17	[5,8]
Female	17	[5,8]
Female	17	[5,8]
Female	17	[12,8]
Female	18	[9,8]
Female	18	[9,8]
Female	18	[1,8]
Female	18	[1,8]
Female	18	[1,8]
Female	18	[18,8]
Female	18	[18,8]
Female	18	[18,8]
Female	18	[18,8]
Female	18	[11,8]
Female	18	[2,8]
Female	18	[7,8]
Female	18	[5,8]
Female	18	[42,8]
Female	18	[38,8]
Female	19	[14,8]
Female	19	[5,8]
Female	20	[8]
Female	20	[16,8]
Female	20	[39,8]
Female	20	[19,8]
Female	20.4	[5,8]
Female	21	[11,8]
Female	22	[1,8]
Female	22	[1,8]
Female	22	[7,8]
Female	23	[7,8]
Female	24	[1,8]
Female	24	[11,8]
Female	24	[7,8]
Female	24	[30,8]
Female	25	[19,8]
Female	25	[5,8]
Female	26	[5,8]
Female	27	[1,8]
Female	27	[11,8]
Female	28	[1,8]
Female	28	[1,8]
Female	28	[19,8]
Female	28.1	[5,8]
Female	32	[31,8]
Female	32	[5,8]
Female	32	[5,8]
Female	36	[7,8]
Female	38	[6,8]
Female	38	[33,8]
Female	41	[11,8]
Female	42	[11,8]
Female	48	[7,8]
Female	60	[1,8]
Female	60	[30,8]
Male	5	[1,8]
Male	5	[1,8]
Male	5	[11,8]
Male	5	[41,8]
Male	7	[39,8]
Male	7	[41,8]
Male	8	[1,8]
Male	8	[1,8]
Male	9	[11,8]
Male	9	[42,8]
Male	9	[43,8]
Male	9	[5,8]
Male	10	[1,8]
Male	10	[5,8]
Male	10	[5,8]
Male	10	[41,8]
Male	10	[41,8]
Male	11	[44,8]
Male	12	[26,8]
Male	16	[45,8]
Male	22	[1,8]
Male	31	[41,8]

## Sheet: Supplimentary References
	References
1	Kolc, K. L.; Sadleir, L. G.; Depienne, C.; Marini, C.; Scheffer, I. E.; Moller, R. S.; Trivisano, M.; Specchio, N.; Pham, D.; Kumar, R.; Roberts, R.; Gecz, J., A standardized patient-centered characterization of the phenotypic spectrum of PCDH19 girls clustering epilepsy. Translational Psychiatry 2020, 10, 127.
2	Sadleir, L. G.; Kolc, K. L.; King, C.; Mefford, H. C.; Dale, R. C.; Gecz, J.; Scheffer, I. E., Levetiracetam efficacy in PCDH19 Girls Clustering Epilepsy. Eur J Paediatr Neurol 2020, 24, 142-147.
3	Yang, L.; Liu, J.; Su, Q.; Li, Y.; Yang, X.; Xu, L.; Tong, L.; Li, B., Novel and de novo mutation of PCDH19 in Girls Clustering Epilepsy. Brain Behav 2019, 9, (12), e01455.
4	Vlaskamp, D. R. M.; Bassett, A. S.; Sullivan, J. E.; Robblee, J.; Sadleir, L. G.; Scheffer, I. E.; Andrade, D. M., Schizophrenia is a later-onset feature of PCDH19 Girls Clustering Epilepsy. Epilepsia 2019, 60, (3), 429-440.
5	Trivisano, M.; Pietrafusa, N.; Terracciano, A.; Marini, C.; Mei, D.; Darra, F.; Accorsi, P.; Battaglia, D.; Caffi, L.; Canevini, M. P.; Cappelletti, S.; Cesaroni, E.; de Palma, L.; Costa, P.; Cusmai, R.; Giordano, L.; Ferrari, A.; Freri, E.; Fusco, L.; Granata, T.; Martino, T.; Mastrangelo, M.; Bova, S. M.; Parmeggiani, L.; Ragona, F.; Sicca, F.; Striano, P.; Specchio, L. M.; Tondo, I.; Zambrelli…
6	Cappelletti, S.; Specchio, N.; Moavero, R.; Terracciano, A.; Trivisano, M.; Pontrelli, G.; Gentile, S.; Vigevano, F.; Cusmai, R., Cognitive development in females with PCDH19 gene-related epilepsy. Epilepsy Behav 2015, 42, 36-40.
7	Smith, L.; Singhal, N.; El Achkar, C. M.; Truglio, G.; Rosen Sheidley, B.; Sullivan, J.; Poduri, A., PCDH19-related epilepsy is associated with a broad neurodevelopmental spectrum. Epilepsia 2018, 59, (3), 679-689.
8	Shibata, M.; Ishii, A.; Goto, A.; Hirose, S., Comparative characterization of PCDH19 missense and truncating variants in PCDH19-related epilepsy. J Hum Genet 2020.
9	Breuillard, D.; Leunen, D.; Chemaly, N.; Auclair, L.; Pinard, J. M.; Kaminska, A.; Desguerre, I.; Ouss, L.; Nabbout, R., Autism spectrum disorder phenotype and intellectual disability in females with epilepsy and PCDH-19 mutations. Epilepsy Behav 2016, 60, 75-80.
10	Higurashi, N.; Nakamura, M.; Sugai, M.; Ohfu, M.; Sakauchi, M.; Sugawara, Y.; Nakamura, K.; Kato, M.; Usui, D.; Mogami, Y.; Fujiwara, Y.; Ito, T.; Ikeda, H.; Imai, K.; Takahashi, Y.; Nukui, M.; Inoue, T.; Okazaki, S.; Kirino, T.; Tomonoh, Y.; Inoue, T.; Takano, K.; Shimakawa, S.; Hirose, S., PCDH19-related female-limited epilepsy: further details regarding early clinical features and therapeutic …
11	Liu, A.; Yang, X.; Yang, X.; Wu, Q.; Zhang, J.; Sun, D.; Yang, Z.; Jiang, Y.; Wu, X.; Wei, L.; Zhang, Y., Mosaicism and incomplete penetrance of PCDH19 mutations. J Med Genet 2019, 56, (2), 81-88.
12	van Harssel, J. J.; Weckhuysen, S.; van Kempen, M. J.; Hardies, K.; Verbeek, N. E.; de Kovel, C. G.; Gunning, W. B.; van Daalen, E.; de Jonge, M. V.; Jansen, A. C.; Vermeulen, R. J.; Arts, W. F.; Verhelst, H.; Fogarasi, A.; de Rijk-van Andel, J. F.; Kelemen, A.; Lindhout, D.; De Jonghe, P.; Koeleman, B. P.; Suls, A.; Brilstra, E. H., Clinical and genetic aspects of PCDH19-related epilepsy syndrom…
13	Kurian, M.; Korff, C. M.; Ranza, E.; Bernasconi, A.; Lübbig, A.; Nangia, S.; Ramelli, G. P.; Wohlrab, G.; Nordli, D. R.; Bast, T., Focal cortical malformations in children with early infantile epilepsy and PCDH19 mutations: case report Developmental Medicine & Child Neurology 2017, 60, (1), 100-105.
14	Marini, C.; Mei, D.; Parmeggiani, L.; Norci, V.; Calado, E.; Ferrari, A.; Moreira, A.; Pisano, T.; Specchio, N.; Vigevano, F.; Battaglia, D.; Guerrini, R., Protocadherin 19 mutations in girls with infantile-onset epilepsy. Neurology 2010, 75, (7).
15	Dimova, P. S.; Kirov, A.; Todorova, A.; Todorov, T.; Mitev, V., A novel PCDH19 mutation inherited from an unaffected mother. Pediatr Neurol 2012, 46, (6), 397-400.
16	Higurashi, N.; Shi, X.; Yasumoto, S.; Oguni, H.; Sakauchi, M.; Itomi, K.; Miyamoto, A.; Shiraishi, H.; Kato, T.; Makita, Y.; Hirose, S., PCDH19 mutation in Japanese females with epilepsy. Epilepsy Res 2012, 99, (1-2), 28-37.
17	Higurashi, N.; Takahashi, Y.; Kashimada, A.; Sugawara, Y.; Sakuma, H.; Tomonoh, Y.; Inoue, T.; Hoshina, M.; Satomi, R.; Ohfu, M.; Itomi, K.; Takano, K.; Kirino, T.; Hirose, S., Immediate suppression of seizure clusters by corticosteroids in PCDH19 female epilepsy. Seizure 2015, 27, 1-5.
18	Liu, A.; Xu, X.; Yang, X.; Jiang, Y.; Yang, Z.; Liu, X.; Wu, Y.; Wu, X.; Wei, L.; Zhang, Y., The clinical spectrum of female epilepsy patients with PCDH19 mutations in a Chinese population. Clin Genet 2017, 91, (1), 54-62.
19	Trivisano, M.; Lucchi, C.; Rustichelli, C.; Terracciano, A.; Cusmai, R.; Ubertini, G. M.; Giannone, G.; Bertini, E. S.; Vigevano, F.; Gecz, J.; Biagini, G.; Specchio, N., Reduced steroidogenesis in patients with PCDH19-female limited epilepsy. Epilepsia 2017, 58, (6), e91-e95.
20	Gursoy, S.; Ataman, E.; Baysal, B. T.; Özyılmaz, B.; Gençpınar, P.; Hız, A. S.; Yiş, U.; Ünalp, A.; Dündar, N. O.; Ülgenalp, A.; Erçal, D., Identification of PCDH19 Gene Mutations/Deletions in Patients with Early Onset Epilepsy. Annals of Indian Academy of Neurology 2020, 23, (2), 206-210.
21	Jamal, S. M.; Basran, R. K.; Newton, S.; Wang, Z.; Milunsky, J. M., Novel de novo PCDH19 mutations in three unrelated females with epilepsy female restricted mental retardation syndrome. Am J Med Genet A 2010, 152A, (10), 2475-81.
22	Zhao, X.; Wang, Y.; Mei, S.; Kong, X., A novel PCDH19 missense mutation, c.812G>A (p.Gly271Asp), identified using whole-exome sequencing in a Chinese family with epilepsy female restricted mental retardation syndrome. Mol Genet Genomic Med 2020, 8, (6), e1234.
23	Gagliardi, M.; Annesi, G.; Sesta, M.; Tarantino, P.; Conti, P.; Labate, A.; Di Rosa, G.; Quattrone, A.; Gambardella, A., PCDH19 mutations in female patients from Southern Italy. Seizure 2015, 24, 118-20.
24	Kwong, A. K.; Fung, C. W.; Chan, S. Y.; Wong, V. C., Identification of SCN1A and PCDH19 mutations in Chinese children with Dravet syndrome. PLoS One 2012, 7, (7), e41802.
25	Scheffer, I. E.; Turner, S. J.; Dibbens, L. M.; Bayly, M. A.; Friend, K.; Hodgson, B.; Burrows, L.; Shaw, M.; Wei, C.; Ullmann, R.; Ropers, H. H.; Szepetowski, P.; Haan, E.; Mazarib, A.; Afawi, Z.; Neufeld, M. Y.; Andrews, P. I.; Wallace, G.; Kivity, S.; Lev, D.; Lerman-Sagie, T.; Derry, C. P.; Korczyn, A. D.; Gecz, J.; Mulley, J. C.; Berkovic, S. F., Epilepsy and mental retardation limited to fe…
26	Depienne, C.; Bouteiller, D.; Keren, B.; Cheuret, E.; Poirier, K.; Trouillard, O.; Benyahia, B.; Quelin, C.; Carpentier, W.; Julia, S.; Afenjar, A.; Gautier, A.; Rivier, F.; Meyer, S.; Berquin, P.; Hélias, M.; Py, I.; Rivera, S.; Bahi-Buisson, N.; Gourfinkel-An, I.; Cazeneuve, C.; Ruberg, M.; Brice, A.; Nabbout, R.; Leguern, E., Sporadic infantile epileptic encephalopathy caused by mutations in P…
27	Dibbens, L. M.; Kneen, R.; Bayly, M. A.; Heron, S. E.; Arsov, T.; Damiano, J. A.; Desai, T.; Gibbs, J.; McKenzie, F.; JMulley, J. C.; Ronan, A.; Scheffer, I. E., Recurrence risk of epilepsy and mental retardation in females due to parental mosaicism of PCDH19 mutations. Neurology 2011, 76, (17).
28	Camacho, A.; Simon, R.; Sanz, R.; Vinuela, A.; Martinez-Salio, A.; Mateos, F., Cognitive and behavioral profile in females with epilepsy with PDCH19 mutation: two novel mutations and review of the literature. Epilepsy Behav 2012, 24, (1), 134-7.
29	Vincent, A. K.; Noor, A.; Janson, A.; Minassian, B. A.; Ayub, M.; Vincent, J. B.; Morel, C. F., Identification of genomic deletions spanning the PCDH19 gene in two unrelated girls with intellectual disability and seizures. Clin Genet 2012, 82, (6), 540-5.
30	Depienne, C.; Trouillard, O.; Bouteiller, D.; Gourfinkel-An, I.; Poirier, K.; Rivier, F.; Berquin, P.; Nabbout, R.; Chaigne, D.; Steschenko, D.; Gautier, A.; Hoffman-Zacharska, D.; Lannuzel, A.; Lackmy-Port-Lis, M.; Maurey, H.; Dusser, A.; Bru, M.; Gilbert-Dussardier, B.; Roubertie, A.; Kaminska, A.; Whalen, S.; Mignot, C.; Baulac, S.; Lesca, G.; Arzimanoglou, A.; LeGuern, E., Mutations and delet…
31	Leonardi, E.; Sartori, S.; Vecchi, M.; Bettella, E.; Polli, R.; Palma, L. D.; Boniver, C.; Murgia, A., Identification of four novel PCDH19 Mutations and prediction of their functional impact. Ann Hum Genet 2014, 78, (6), 389-98.
32	Perucca, P.; Scheffer, I. E.; Harvey, A. S.; James, P. A.; Lunke, S.; Thorne, N.; Gaff, C.; Regan, B. M.; Damiano, J. A.; Hildebrand, M. S.; Berkovic, S. F.; O'Brien, T. J.; Kwan, P., Real-world utility of whole exome sequencing with targeted gene analysis for focal epilepsy. Epilepsy Res 2017, 131, 1-8.
33	Specchio, N.; Marini, C.; Terracciano, A.; Mei, D.; Trivisano, M.; Sicca, F.; Fusco, L.; Cusmai, R.; Darra, F.; Bernardina, B. D.; Bertini, E.; Guerrini, R.; Vigevano, F., Spectrum of phenotypes in female patients with epilepsy due to protocadherin 19 mutations. Epilepsia 2011, 52, (7), 1251-7.
34	Lyons, S.; Marnane, M.; Reavey, E.; Williams, N.; Costello, D., PCDH19-related epilepsy: a rare but recognisable clinical syndrome in females. Pract Neurol 2017, 17, (4), 314-317.
35	Park, Y. N.; Jang, M.-A.; Park, S., A Novel Pathogenic Variant (c.592_599del) in PCDH19 in a Korean Family with Epilepsy. Annals of Child Neurology 2019, 27, (4).
36	Terracciano, A.; Specchio, N.; Darra, F.; Sferra, A.; Bernardina, B. D.; Vigevano, F.; Bertini, E., Somatic mosaicism of PCDH19 mutation in a family with low-penetrance EFMR. Neurogenetics 2012, 13, (4), 341-5.
37	Hynes, K.; Tarpey, P.; Dibbens, L. M.; Bayly, M. A.; Berkovic, S. F.; Smith, R.; Raisi, Z. A.; Turner, S. J.; Brown, N. J.; Desai, T. D.; Haan, E.; Turner, G.; Christodoulou, J.; Leonard, H.; Gill, D.; Stratton, M. R.; Gecz, J.; Scheffer, I. E., Epilepsy and mental retardation limited to females with PCDH19 mutations can present de novo or in single generation families. J Med Genet 2010, 47, (3),…
38	Dibbens, L. M.; Tarpey, P. S.; Hynes, K.; Bayly, M. A.; Scheffer, I. E.; Smith, R.; Bomar, J.; Sutton, E.; Vandeleur, L.; Shoubridge, C.; Edkins, S.; Turner, S. J.; Stevens, C.; O'Meara, S.; Tofts, C.; Barthorpe, S.; Buck, G.; Cole, J.; Halliday, K.; Jones, D.; Lee, R.; Madison, M.; Mironenko, T.; Varian, J.; West, S.; Widaa, S.; Wray, P.; Teague, J.; Dicks, E.; Butler, A.; Menzies, A.; Jenkinson…
39	Tan, Y.; Hou, M.; Ma, S.; Liu, P.; Xia, S.; Wang, Y.; Chen, L.; Chen, Z., Chinese cases of early infantile epileptic encephalopathy: a novel mutation in the PCDH19 gene was proved in a mosaic male- case report. BMC Med Genet 2018, 19, (1), 92.
40	Zhang, X.; Chen, N.; Ma, A.; Wang, X.; Sun, W.; Gao, Y., Case report of a novel PCDH19 frameshift mutation in a girl with epilepsy and mental retardation limited to females. Medicine (Baltimore) 2018, 97, (51), e13749.
41	de Lange, I. M.; Rump, P.; Neuteboom, R. F.; Augustijn, P. B.; Hodges, K.; Kistemaker, A. I.; Brouwer, O. F.; Mancini, G. M. S.; Newman, H. A.; Vos, Y. J.; Helbig, K. L.; Peeters-Scholte, C.; Kriek, M.; Knoers, N. V.; Lindhout, D.; Koeleman, B. P. C.; van Kempen, M. J. A.; Brilstra, E. H., Male patients affected by mosaic PCDH19 mutations: five new cases. Neurogenetics 2017, 18, (3), 147-153.
42	Terracciano, A.; Trivisano, M.; Cusmai, R.; De Palma, L.; Fusco, L.; Compagnucci, C.; Bertini, E.; Vigevano, F.; Specchio, N., PCDH19-related epilepsy in two mosaic male patients. Epilepsia 2016, 57, (3), e51-5.
43	Thiffault, I.; Farrow, E.; Smith, L.; Lowry, J.; Zellmer, L.; Black, B.; Abdelmoity, A.; Miller, N.; Soden, S.; Saunders, C., PCDH19-related epileptic encephalopathy in a male mosaic for a truncating variant. Am J Med Genet A 2016, 170, (6), 1585-9.
44	Perez, D.; Hsieh, D. T.; Rohena, L., Somatic Mosaicism of PCDH19 in a male with early infantile epileptic encephalopathy and review of the literature. Am J Med Genet A 2017, 173, (6), 1625-1630.
45	Romasko, E. J.; DeChene, E. T.; Balciuniene, J.; Akgumus, G. T.; Helbig, I.; Tarpinian, J. M.; Keena, B. A.; Vogiatzi, M. G.; Zackai, E. H.; Izumi, K.; Massey, S. L.; Tayoun, A. N. A., PCDH19-related epilepsy in a male with Klinefelter syndrome: Additional evidence supporting PCDH19 cellular interference disease mechanism. Epilepsy Res 2018, 145, 89-92.
